# Supplementary material for: Fusarium sacchari hypovirus 1, a Member of Hypoviridae with Virulence Attenuation Capacity in Phytopathogenic Fusarium Species
Source: Viruses. 2024 Apr 15;16(4):608. doi: 10.3390/v16040608 (PMC11054305; doi:10.3390/v16040608)
Supplement: Supplementary file 1 [file viruses-16-00608-s001.zip]

Archive with 2 entries (2 files):
- Supplementary figure-FsHV1.pdf
- Supplementary table.pdf
